# Supplementary material for: Sensitivity to social norm violation is related to political orientation
Source: PLoS One. 2020 Dec 1;15(12):e0242996. doi: 10.1371/journal.pone.0242996 (PMC7707570; doi:10.1371/journal.pone.0242996)
Supplement: S1 File. Data — (CSV) [file pone.0242996.s001.csv]

Participant	Experience	Gender	Age	education level	Living environment	Occupation	Economic axis	Identity axis	Global political orientation	% Rated strongly inappropriate	Order	Place of birth (Quebec or not)
1	1	5	26	17	1	3	1.75	2.5	2.125	27.2727	1	1
2	1	5	21	17	1	3	1.5	3	2.25	57.5758	2	1
3	1	5	27	16	1	3	1	2.25	1.625	24.2424	1	0
4	1	5	22	17	2	3	2.25	1.75	2	21.2121	2	1
5	1	5	20	14	1	3	1.5	1.5	1.5	18.1818	1	1
6	1	5	33	16	2	3	2.5	2.75	2.625	21.2121	2	1
7	1	5	20	15	1	3	1	2	1.5	42.4242	2	1
8	1	5	20	15	1	3	3	2.5	2.75	57.5758	1	1
9	1	5	23	11	2	3	1.25	3.75	2.5	51.5152	4	1
10	1	5	21	18	1	3	2.25	1.75	2	36.3636	4	1
11	1	5	24	19	1	3	1	3.5	2.25	72.7273	3	1
12	1	5	25	20	2	3	1.75	3	2.375	51.5152	4	1
13	1	5	37	18	1	3	3.25	3.75	3.5	33.3333	4	1
14	1	1	26	20	1	3	2	2.75	2.375	15.1515	3	1
15	1	5	21	15	2	3	1.5	2.25	1.875	75.7576	4	1
16	1	1	24	17	2	3	2.5	2.75	2.625	30.303	3	1
17	1	1	22	18	2	3	1.25	2.75	2	30.303	4	1
18	1	1	23	17	1	3	1.25	2.75	2	24.2424	4	1
19	1	5	23	16	2	3	2.25	2.25	2.25	39.3939	4	1
20	1	5	21	15	1	3	2	4	3	30.303	1	1
21	1	1	23	18	1	3	2.5	2.25	2.375	21.2121	1	1
22	1	5	27	18	1	3	4	3	3.5	39.3939	1	1
23	1	5	21	14	2	3	3	2.75	2.875	42.4242	1	1
24	1	5	23	16	2	3	1.5	2.5	2	36.3636	1	1
25	1	1	22	16	1	3	1.75	2.25	2	27.2727	1	1
26	1	5	33	22	2	3	1.75	1.75	1.75	51.5152	4	1
27	1	5	24	19	2	3	2.5	2.5	2.5	51.5152	4	1
28	1	5	28	23	1	3	2.25	2.5	2.375	36.3636	1	1
29	1	1	23	18	1	3	3.25	2.5	2.875	33.3333	1	1
30	1	1	22	17	1	3	3	2.25	2.625	75.7576	4	1
31	1	1	22	15	1	3	2.25	2.75	2.5	39.3939	4	1
32	1	5	23	18	1	3	2.5	2.5	2.5	51.5152	4	0
33	1	1	20	16	1	3	2	2.25	2.125	45.4545	4	0
35	1	5	48	16	2	3	3.25	3	3.125	75.7576	4	1
36	1	5	37	15	1	3	1.5	2	1.75	15.1515	3	1
37	1	5	3	30	1	3	1.75	3	2.375	12.1212	4	0
38	1	5	32	17	1	3	2.75	2	2.375	9.09091	3	0
39	1	5	23	18	1	3	1.75	2	1.875	27.2727	4	1
40	1	1	22	11	1	3	1.75	1.75	1.75	36.3636	2	1
41	1	5	20	15	1	3	2.75	3.5	3.125	21.2121	1	1
42	1	1	21	17	1	3	2	2.25	2.125	21.2121	1	1
43	1	5	21	16	1	3	2.25	2.75	2.5	54.5455	1	1
44	1	5	20	15	2	3	1.5	2	1.75	42.4242	2	0
45	1	5	29	20	1	3	1.25	2.5	1.875	15.1515	1	1
46	1	1	34	22	1	3	2.25	1	1.625	21.2121	1	1
47	1	5	20	18	1	3	4	3	3.5	51.5152	1	0
48	1	5	26	23	1	3	3	3.25	3.125	69.697	1	0
49	1	5	21	18	1	3	3.25	3.5	3.375	33.3333	1	1
50	1	5	21	16	1	3	2	1.5	1.75	57.5758	2	1
51	1	5	20	16	2	3	1.75	1.25	1.5	33.3333	1	1
52	1	1	20	11	2	3	1	2	1.5	66.6667	2	1
53	1	5	25	16	2	6	2.25	2.75	2.5	36.3636	2	1
54	1	5	22	16	2	3	1.75	2.75	2.25	45.4545	3	1
55	1	5	24	18	1	3	1.75	3	2.375	12.1212	3	1
56	1	1	23	18	1	3	1	1.75	1.375	36.3636	4	1
57	1	1	21	17	1	3	3.5	4	3.75	48.4848	3	1
58	1	5	20	16	1	3	1	2.75	1.875	48.4848	3	1
60	1	5	29	12	1	3	1.25	2.25	1.75	18.1818	1	1
61	1	5	21	17	1	3	1.75	1.75	1.75	39.3939	3	1
62	1	5	23	17	2	3	1.5	2.5	2	6.06061	4	1
63	1	5	20	11	1	3	2	2.75	2.375	18.1818	3	0
64	1	5	43	23	2	7	2.75	1.5	2.125	33.3333	3	1
65	1	5	22	15	1	3	1.5	1.75	1.625	69.697	4	1
66	1	5	21	15	1	3	2.75	2.25	2.5	66.6667	3	1
67	1	5	22	17	1	3	1.75	3.5	2.625	72.7273	2	1
69	1	5	22	16	1	3	2.5	3.75	3.125	21.2121	1	1
70	1	5	22	16	1	3	1	2.25	1.625	27.2727	1	1
71	1	5	20	16	1	3	1	1.25	1.125	42.4242	2	1
72	1	5	20	11	1	3	2	1.5	1.75	30.303	2	1
73	1	5	26	18	1	1	2.25	3.75	3	27.2727	2	1
74	1	5	25	19	2	2	2.5	2.25	2.375	30.303	3	1
75	1	5	21	14	1	3	1.25	3.25	2.25	57.5758	4	1
76	1	5	21	17	2	3	2.25	3.5	2.875	60.6061	4	1
77	1	5	37	18	2	3	1	1	1	24.2424	4	1
78	1	5	20	15	1	3	3	2	2.5	84.8485	4	1
79	1	5	22	11	1	3	1.5	2	1.75	57.5758	3	1
80	1	5	22	17	1	3	4	3.25	3.625	60.6061	4	1
82	1	5	22	16	2	3	2.25	2.5	2.375	39.3939	4	1
83	1	1	28	17	2	3	2.25	3	2.625	30.303	4	1
84	1	1	23	19	1	3	2.75	3.5	3.125	39.3939	4	1
85	1	5	19	16	1	3	1.75	3.25	2.5	60.6061	1	0
86	1	5	23	30	1	3	1.75	1.5	1.625	15.1515	2	0
88	1	5	28	16	1	3	2.5	2.25	2.375	27.2727	1	1
89	1	5	40	18	1	3	2	2.5	2.25	39.3939	1	0
90	1	5	21	17	2	3	1.25	2	1.625	27.2727	3	1
91	1	5	21	15	2	3	4	2.75	3.375	24.2424	3	1
92	1	5	22	17	1	3	1.75	3.25	2.5	63.6364	2	1
93	1	5	26	20	1	3	1	1.25	1.125	39.3939	2	1
94	1	5	23	18	1	3	2	1.75	1.875	21.2121	2	1
95	1	1	35	15	2	3	3	3	3	30.303	2	1
96	1	1	23	19	1	3	2.25	3.5	2.875	78.7879	4	1
97	1	1	20	14	1	3	1.25	1.75	1.5	42.4242	1	1
98	1	5	20	14	1	3	2.25	1.25	1.75	6.06061	1	1
99	1	1	20	14	1	3	2	1	1.5	24.2424	3	1
100	1	5	54	12	1	1	2	3.5	2.75	69.697	4	1
101	1	5	20	16	1	3	1.5	1.75	1.625	12.1212	1	1
102	1	5	20	15	1	2	1.25	1.5	1.375	12.1212	1	1
103	1	1	20	16	1	3	2	2.75	2.375	27.2727	2	1
104	1	1	20	15	1	3	1.25	2.75	2	27.2727	3	1
105	1	1	20	15	1	3	4	3.25	3.625	36.3636	1	1
106	1	5	20	15	1	3	1.5	3	2.25	51.5152	4	1
107	1	1	20	15	1	3	1.25	2	1.625	51.5152	4	1
1	2	5	20	14	2	3	3.25	3	3	48.4848	1	1
2	2	5	23	19	1	3	2.75	2.125	2.125	33.3333	1	1
3	2	5	31	19	2	3	3.75	3.25	3.25	42.4242	1	1
4	2	5	25	19	2	3	3.5	2.75	2.75	72.7273	1	1
5	2	5	22	18	2	3	2	2	2	51.5152	1	1
7	2	1	21	16	1	3	3.25	2.625	2.625	60.6061	1	1
8	2	5	21	15	2	3	3.25	2.875	2.875	21.2121	1	1
9	2	5	20	14	1	3	3	2.5	2.5	66.6667	1	0
10	2	5	21	15	2	3	2.25	2.625	2.625	33.3333	4	1
11	2	5	22	16	1	3	3	2.875	2.875	57.5758	4	1
12	2	5	20	15	1	3	2.75	3.25	3.25	72.7273	4	1
13	2	5	21	16	1	3	2.5	2.625	2.625	51.5152	4	1
14	2	5	20	15	1	3	1	1	1	81.8182	4	1
17	2	5	20	15	1	3	2.25	2.5	2.5	36.3636	3	0
18	2	5	21	14	1	3	2	1.75	1.75	57.5758	3	1
19	2	5	20	16	1	3	2.5	1.875	1.875	54.5455	3	1
20	2	5	24	19	1	3	3.25	2.5	2.5	54.5455	3	1
22	2	5	21	15	1	3	1.25	1.125	1.125	45.4545	3	1
23	2	5	26	21	1	1	4	3.5	3.5	81.8182	3	1
25	2	5	21	15	2	3	2.25	2	2	33.3333	2	1
26	2	5	21	15	1	3	2.25	1.875	1.875	66.6667	2	1
27	2	5	21	15	1	3	1.75	2.875	2.875	60.6061	2	1
28	2	5	22	16	1	3	2.75	2	2	42.4242	2	1
29	2	5	30	19	1	3	2.25	2.125	2.125	51.5152	2	1
31	2	1	21	17	1	3	2.5	2.125	2.125	18.1818	2	1
32	2	5	24	12	1	2	3.25	3	3	51.5152	2	1
33	2	5	22	17	2	3	2.5	2.625	2.625	27.2727	2	1
34	2	1	23	19	2	3	2.75	2.625	2.625	33.3333	2	1
35	2	1	25	18	1	3	1.25	2.125	2.125	24.2424	3	0
36	2	5	21	17	2	3	4	3.125	3.125	69.697	3	1
37	2	5	22	19	1	3	1.75	1.75	1.75	63.6364	3	1
38	2	5	21	15	1	2	1.75	2.125	2.125	57.5758	3	1
39	2	5	27	21	2	3	3	2.375	2.375	42.4242	3	1
40	2	1	22	18	1	3	2	1.5	1.5	66.6667	3	1
41	2	5	24	11	2	3	3.25	2.625	2.625	51.5152	2	1
43	2	5	23	17	1	3	1.75	1.375	1.375	54.5455	2	1
44	2	1	26	21	1	3	2.75	3	3	39.3939	2	1
45	2	5	32	20	1	3	1.75	1.5	1.5	15.1515	2	1
46	2	5	20	16	2	3	3	3	3	33.3333	2	1
47	2	1	24	17	1	3	3.75	2.375	2.375	54.5455	3	1
48	2	5	20	16	2	3	2.25	2.875	2.875	30.303	3	1
49	2	5	21	17	1	3	2.5	1.875	1.875	51.5152	3	1
50	2	5	22	16	1	3	3.25	2.25	2.25	36.3636	3	1
51	2	5	23	18	1	3	2.75	2.375	2.375	63.6364	3	1
52	2	5	31	20	1	3	2.25	2.25	2.25	27.2727	3	1
53	2	1	27	17	1	1	3	3.5	3.5	24.2424	3	1
54	2	1	23	18	1	3	2.75	2.125	2.125	33.3333	4	1
55	2	5	41	20	1	3	2.75	3	3	30.303	4	1
56	2	1	29	21	1	3	2	1.75	1.75	36.3636	4	1
58	2	5	21	15	1	3	3.75	3	3	39.3939	4	1
59	2	1	20	17	1	3	4.25	3.375	3.375	36.3636	4	0
61	2	1	21	16	1	3	3	2.25	2.25	24.2424	1	1
62	2	5	20	15	1	3	2.25	2	2	66.6667	1	1
63	2	5	22	18	1	3	2.25	2.5	2.5	21.2121	1	1
65	2	1	27	17	1	2	2.75	2.25	2.25	24.2424	1	1
67	2	1	23	17	1	3	3.75	3	3	24.2424	4	1
69	2	5	23	16	1	3	2.5	2	2	54.5455	2	1
70	2	5	23	18	1	3	2	1.875	1.875	18.1818	2	1
71	2	1	32	22	1	3	3.75	2.5	2.5	45.4545	2	1
72	2	1	25	18	1	3	3.75	3.625	3.625	39.3939	2	1
73	2	1	25	21	1	3	1.75	1.5	1.5	0	3	1
109	3	5	26	25	1	3	2.25	2.75	2.5	51.5152	3	0
110	3	5	24	11	1	2	1	1.5	1.25	30.303	3	1
111	3	5	20	14	1	2	3.5	2.75	3.125	48.4848	4	1
112	3	1	24	19	1	3	1.75	3	2.375	15.1515	2	1
113	3	5	25	19	1	3	1.75	3	2.375	42.4242	4	0
114	3	1	31	15	1	5	1.25	3.25	2.25	84.8485	2	0
115	3	5	23	18	1	1	3	2.25	2.625	42.4242	3	0
116	3	5	22	17	1	3	1.5	2.5	2	33.3333	2	1
117	3	5	21	19	1	3	2.5	2.75	2.625	66.6667	2	0
118	3	5	39	20	1	3	2	3.25	2.625	45.4545	2	1
119	3	5	21	15	2	3	1.75	2	1.875	45.4545	4	1
120	3	5	22	17	2	3	1.75	2.25	2	21.2121	1	1
121	3	5	25	19	1	3	2.25	3.25	2.75	51.5152	1	1
122	3	5	23	17	1	3	1.25	2.5	1.875	12.1212	1	1
123	3	1	22	15	1	3	3	3	3	21.2121	1	1
125	3	5	20	15	1	3	2.25	3.5	2.875	27.2727	4	1
126	3	1	21	14	1	3	1.5	2	1.75	9.09091	2	1
127	3	1	19	15	2	3	3.5	3	3.25	57.5758	4	1
128	3	5	23	18	1	3	1	1.5	1.25	21.2121	3	1
129	3	5	20	15	2	3	2	2.75	2.375	66.6667	4	1
130	3	5	32	27	1	2	3.25	3.75	3.5	30.303	1	1
134	3	1	58	13	1	1	2.5	3.25	2.875	78.7879	4	1
135	3	5	59	18	1	2	2.75	4	3.375	75.7576	1	1
136	3	5	20	15	1	3	1.75	2.75	2.25	33.3333	3	1
137	3	5	21	16	1	3	3.5	3.75	3.625	24.2424	1	1
138	3	1	24	18	1	3	2.75	1.75	2.25	15.1515	4	1
139	3	5	42	15	1	1	1.25	2.5	1.875	30.303	3	1
140	3	5	20	16	1	3	2.25	2.75	2.5	51.5152	2	1
141	3	5	20	14	1	3	1	2	1.5	36.3636	4	1
143	3	1	36	16	1	1	2.25	4.25	3.25	36.3636	2	1
144	3	1	29	11	1	1	1.5	3.25	2.375	27.2727	2	1
145	3	5	20	16	1	3	2.5	2	2.25	21.2121	2	1
146	3	5	21	15	1	3	2	3.25	2.625	42.4242	3	1
147	3	5	31	17	1	1	1.25	2.25	1.75	57.5758	1	1
148	3	1	37	23	1	1	1.25	3.5	2.375	24.2424	4	0
149	3	1	21	17	2	1	2	3.25	2.625	60.6061	3	1
